# Supplementary material for: Taking an educational psychology course improves neuroscience literacy but does not reduce belief in neuromyths
Source: PLoS One. 2018 Feb 5;13(2):e0192163. doi: 10.1371/journal.pone.0192163 (PMC5798820; doi:10.1371/journal.pone.0192163)
Supplement: S2 Dataset — (XLSX) [file pone.0192163.s003.xlsx]

## Sheet: Pre-test-control
ID	Group	I_1	I_2	I_3	I_4	I_5	I_6	I_7	I_8	I_9	I_10	I_11	I_12	I_13	I_14	II_1	II_2	II_3	II_4	II_5	II_6	II_7	II_8	III_1	III_2	III_3	III_4	III_5	III_6	III_7	III_8	III_9	III_10	IV_1	IV_2	IV_3	IV_4	IV_5	IV_6	IV_7	IV_8	IV_9	IV_10	IV_11	IV_12	V_1	V_2	V_3	V_4
1701	0	1	1	2	1	3	2	3	2	3	3	3	2	3	2	1	2	3	1	3	3	1	1	3	2	1	1	1	1	3	1	2	1	3	3	1	1	1	2	3	1	2	3	1	1	3	1	3	2
1702	0	2	1	2	1	3	2	1	1	2	2	1	2	3	2	2	2	3	1	1	1	1	1	3	2	1	1	1	1	1	1	1	1	3	2	1	1		2	3	1	3	2	1	1	3	1	2	2
1703	0	2	1	2	1	2	2	2	2	3	2	1	2	2	2	2	2	2	1	3	1	1	1	1	2	1	1	3	1	1	1	1	1	3	3	1	1	1	1	1	1	1	1	1	1	3	1	1	1
1704	0	2	3	2	1	3	2	3	3	2	3	3	2	3	3	3	3	3	2	3	1	1	1	3	2	3	3	2	1	3	3	1	3	3	3	1	1	3	1	3	1	1	2	3	1	3	1	3	3
1705	0	1	1	2	3	3	1	1	1	2	1	1	2	1	2	1	2	3	1	1	1	1	1	1	1	1	1	1	1	1	1	1	1	1	1	1	1	1	1	1	1	1	2	2	1	2	2	2	1
1706	0	3	1	2	1	3	3	1	3	2	2	3	2	3	3	3	3	3	3	3	1	1	1	1	3	1	1	3	1	3	3	1	3	3	3	1	3	3	3	3	3	1	3	3	3	3	3	3	3
1707	0	1	1	3	3	3	3	1	3	3	3	3	2	1	3	3	2	3	3	3	3	3	3	3	3	3	3	3	3	3	3	3	3	3	3	3	1	3	3	3	3	3	3	3	3	3	3	3	3
1708	0	1	1	2	1	2	1	2	2	2	2	1	2	2	2	2	3	1	1	3	3	1	1	1	2	3	1	3	1	3	3	1	3	2	3	1	3	3	1	3	1	2	3	3	1	3	3	2	2
1709	0	1	1	2	1	2	2	2	2	2	2	1	2	1	2	2	2	2	2	3	1	2	1	1	2	1	1	1	1	3	1	2	3	1	3	1	2	1	1	1	1	2	2	1	1	3	1	2	2
1710	0	2	1	2	1	3	1	3	3	3	2	3	2	1	2	2	2	1	1	3	1	1	1	3	3	1	1	1	1	1	3	1	3	3	3	1	3	3	2	1	3	1	2	1	1	3	3	3	3
1711	0	1	1	2	1	2	2	1		2	2	3	2	1	2	1	2	3	3	3	1	3	1	1	2	1	1	1	1	1	1	2	1	2	1	1	1	3	2	3	1	1	3	3	1	3	1	2	2
1712	0	3	3	3	3	2	1	2	2	2	3	1	2	2	2	2	2	3	3	1	1	3	1	1	2	1	3	3	1	1	1	3	3	3	2	1	1	1	2	1	1	1	2	1	1	3	1	2	2
1713	0	2	1	2	1	2	2	1	2	2	2	3	2	3	3	3	2	3	3	3	1	3	3	1	2	3	1	2	1	3	3	1	3	3	3	3	3	3	2	3	3	2	3	3	3	3	3	3	3
1714	0	3	1	2	1	3	1	3	3	2	1	3	2	1	2	2	2	3	1	3	1	1	1	3	3	1	1	3	1	3	3	1	3	3	3	3	3	3	1	3	3	1	1	3	1	3	1	3	3
1715	0	3	3	2	2	3	2	3	3	2	2	3	2	3	2	3	2	3	3	3	3	3	1	3	3	1	3	3	1	3	3	3	3	3	3	3	3	3	3	3	3	3	3	3	3	3	3	3	2
1716	0	1	1	2	1	3	2	1	2	2	3	3	2	3	2	2	2	3	1	3	3	3	1	1	2	1	3	1	1	3	3	1	3	3	3	1	3	3	1	3	1	1	3	3	1	3	3	3	3
1717	0	3	1	2	1	2	2	1	2	2	2	3	2	2	2	2	2	3	2	1	2	1	1	1	2	1	1	1	1	1	3	1	1	3	3	1	3	1	2	1	1	1	2	3	1	3	1	1	2
1719	0	2	1	1	1	1	3	1	3	2	2	3	2	2	2	2	2	2	1	1	2	1	1	1	3	1	1	1	1	1	1	2	3	1	3	1	1	3	2	3	1	3	2	1	1	3	1	1	2
1720	0	1	1	2	1	3	3	3	2	3	1	3	2	3	2	2	2	3	3	1	1	2	3	1	3	3	3	1	1	3	3	1	3	2	3	1	2	1	3	3	3	3	1	3	1	3	3	3	2
1721	0	1	2	2	1	3	2	1	2	2	1	3	2	2	2	2	2	2	1	3	3	1	3	1	2	1	1	3	1	3	3	1	3	2	1	1	2	1	3	3	1	2	1	1	3	3	3	2	2
1722	0	1	1	2	1	3	2	1	1	1	2	3	2	3	2	1	2	2	1	3	1	1	1	2	2	1	1	1	1	1	3	1	1	2	2	1	2	1	2	3	3	2	1	1	1	3	1	2	1
1723	0	1	1	2	1	2	1	3	1	2	2	3	2	3	3	2	3	2	1	3	3	2	1	2	2	1	1	1	1	1	3	1	3	2	3	1	2	3	2	3	3	1	2	3	3	3	3	3	2
1724	0	1	1	2	1	3	1	1	2	2	2	3	2	3	3	2	2	1	1	3	1	1	1	1	2	1	1	2	1	3	3	2	1	1	3	1	2	1	2	3	1	1	2	1	1	3	1	2	1
1725	0	2	1	2	1	2	2	2	2	2	2	1	2	1	2	2	2	1	2	2	1	3	1	1	2	1	1	2	1	1	1	2	1	2	1	1	1	1	1	1	1	2	2	1	1	3	1	2	2
1726	0	2	1	2	1	3	1	1	2	2	2	1	2	1	3	2	2	1	1	1	1	1	1	1	3	1	1	3	1	1	3	3	3	3	2	1	1	3	2	3	1	3	3	1	1	3	1	1	2
1727	0	1	1	2	1	3	2	1	2	2	2	1	2	1	2	2	2	1	1	3	1	1	1	1	2	1	1	1	3	1	1	2	3	2	2	1	1	1	2	3	1	1	2	1	1	3	1	2	2
1728	0	1	1	2	2	3	1	1	2	2	2	1	2	1	2	2	1	2	1	1	1	1	1	1	2	1	1	1	1	3	1	1	1	2	1	1	3	1	2	3	1	1	1	2	1	3	1	2	2
1729	0	1	2	2	1	1	2	3	2	1	2	1	2	3	2	2	2	1	1	3	1	1	1	1	2	1	1	2	1	1	1	1	1	3	1	1	1	1	2	1	1	1	2	3	1	3	1	3	2
1753	0	3	1	2	1	3	1	3	3	2	3	3	2	3	1	3	1	1	3	1	1	3	1	1	2	1	3	1	3	3	3	1	3	3	3	3	1	3	3	3	1	1	2	1	1	3	1	1	2
1754	0	1	2	2	1	3	2	3	2	2	3	2	2	2	2	2	2	3	3	1	1	3	1	1	2	1	1	3	1	3	3	3	3	3	3	1	2	1	3	3	1	3	3	3	3	3	1	2	2
1755	0	1	1	2	2	1	2	1	2	2	2	1	2	1	2	2	3	3	3	1	2	2	1	3	2	3	3	2	1	3	3	3	3	3	2	3	3	3	3	3	1	1	3	3	3	3	3	3	3
1756	0	3	1	1	1	2	3	3	2	3	3	3	2	3	1	1	3	3	3	3	3	3	3	1	3	3	3	3	3	3	3	3	3	3	3	3	3	3	3	3	3	3	3	3	3	1	3	1	3
1757	0	3	3	2	2	1	2	1	2	2	2	1	2	1	2	2	2	2		1	1	1	1	1	2	1	1	1	1	1	1	1	1	3	2	1	2	2	2	1	2	1	2	1	1	3	3	2	3
1758	0	2	1	2	1	2	2	1	2	2	2	2	2	1	1	2	2	1	1	3	2	1	1	1	2	1	1	1	1	1	1	1	2	3	3	1	2	3	2	3	2	2	2	3	3	3	2	2	2
1759	0	3	3	3	1	1	1	1	2	2	3	1	2	3	3	2	2	3	3	3	1	3	1	1	2	1	1	3	1	1	1	3	3	3	2	1	3	1	3	3	3	3	1	3	1	3	3	1	2
1761	0	1	2	2	1	3	2	2	2	2	3	1	2	2	1	2	2	1	3	3	3	3	3	1	2	2	1	2	1	2	2	2	1	3	3	2	3	3	3	3	1	1	2	2	1	3	3	3	3
1762	0	3	2	2	1	3	3	3	2	2	2	3	2	3	1	3	3	3	1	3	3	2	1	3	3	3	1	1	1	3	3	1	1	3	3	1	3	3	3	3	1	1	1	3	1	3	1	2	3
1763	0	1	1	2	3	3	1	1	3	3	2	3	3	3	3	2	2	3	1	3	3	1	3	1	3	3	3	3	1	3	3	3	3	3	3	1	2	3	3	3	3	1	3	3	3	3	3	1	2
1764	0	1	2	2	1	2	1	1	2	1	2	1	2	2	1	2	2	1	1	3	3	1	1	1	2	1	1	2	1	3	3	1	1	1	3	1	1	1	2	3	1	3	3	3	3	3	3	3	3
1765	0	3	3	2	1	3	3	1	3	3	3	3	2	1	2	3	2	3	3	3	3	3	1	3	3	3	1	3	2	1	1	1	3	3	3	1	1	3	3	3	1	3	3	3	3	3	1	3	3
1766	0	1	1	1	1	3	3	2	3	1	3	3	2	1	2	1	2	3	3	3	3	3	1	1	3	1	1	1	1	3	3	2	1	3	3	1	1	3	3	3	3	1	3	3	1	3	1	3	3
1767	0	2	1	2	1	1	2	1	2	1	2	1	2	1	2	2	1	3	1	1	1	1	1	1	2	1	1	1	1	1	1	1	1	1	2	1	1	1	2	1	1	1	1	1	1	3	1	2	2
1768	0	3	1	2	2	2	2	1	2	2	1	3	2	3	3	3	3	3	3	3	3	3	3	3	3	3	3	3	3	3	3	3	3	3	3	3	3	3	3	3	3	3	3	3	3	3	3	3	3
1769	0	1	1	2	1	3	1	1	3	2	2	3	2	1	3	2	2	3	3	3	1	1	1	3	2	1	1	3	1	3	1	2	1	3	3	1	1	3	2	3	1	1	3	3	3	3	1	3	3
1770	0	3	1	2	1	3	1	2	3	3	3	1	2	3	1	2	1	3	1	1	1	1	1	3	1	1	1	3	1	1	3	1	2	1	2	3	3	1	2	1	3	2	2	1	1	3	1	2	2
1771	0	1	1	2	2	3	2	1	3	2	3	3	2	3	1	2	1	3	1	3	1	1	1	1	3	3	3	3	3	3	3	3	3	2	3	3	3	3	3	3	3	3	3	3	3	1	3	1	3
1772	0	2	1	2	1	2	2	1	2	2	2	1	2	1	2	2	2	1	1	3	3	1	1	3	2	3	3	2	1	1	3	1	1	2	2	1	1	1	1	3	1	2	2	1	1	3	1	2	2
1774	0	2	2	2	1	2	2	1	1	2	2	3	2	3	2	2	2	1	2	1	2	2	1	1	2	1	1	1	1	1	3	1	1	3	3	1	2	1	3	3	1	1	2	3	1	3	1	3	2
1776	0	3	1	2	3	3	1	1	2	3	3	3	2	3	3	2	3	3	1	1	1	3	1	1	3	3	3	3	3	3	3	3	3	3	3	3	3	3	3	3	3	1	3	3	1	3	3	3	3
0= Control
1= Experimental
1= Yes
2= No
3= Don't know
[truncated: 12 more columns]

## Sheet: Post-test-control
ID	Group	I_1	I_2	I_3	I_4	I_5	I_6	I_7	I_8	I_9	I_10	I_11	I_12	I_13	I_14	II_1	II_2	II_3	II_4	II_5	II_6	II_7	II_8	III_1	III_2	III_3	III_4	III_5	III_6	III_7	III_8	III_9	III_10	IV_1	IV_2	IV_3	IV_4	IV_5	IV_6	IV_7	IV_8	IV_9	IV_10	IV_11	IV_12	V_1	V_2	V_3	V_4
1701	0	1	1	2	2	2	2	1	2	3	3	3	2	1	2	2	1	3	1	1	1	3	1	3	2	1	1	1	1	3	1	1	1	1	3	1	3	3	3	3	1	1	3	1	1	3	1	1	3
1702	0	2	1	2	1	1	2	1	1	2	2	1	2	1	2	2	2	2	1	3	1	1	1	3	2	1	1	1	1	1	3	1	1	1	2	3	1	1	2	1	1	1	1	1	1	3	1	1	3
1703	0	2	1	2	1	2	2	2	2	2	2	1	2	2	2	2	2	1	2	1	1	1	1	1	2	1	1	1	1	1	1	1	1	1	1	2	1	1	1	1	1	1	1	1	1	1	1	1	2
1704	0	3	3	2	1	2	2	1	3	2	1	1	2	3	3	3	3	1	2	3	1	1	1	1	3	3	1	1	1	3	3	1	3	1	3	1	1	3	1	3	3	3	3	3	1	3	1	3	2
1705	0	1	1	2	1	3	1	1	2	1	1	1	2	1	2	1	2	1	1	1	1	1	1	1		1	1	1	1	1	3	1	1	3	2	1	1	1	1	1	1	1	1	1	1	3	1	1	2
1706	0	3	1	2	1	3	1	3	3	2	2	3	2	3	3	2	3	3	2	3	3	3	1	1	3	3	1	1	1	3	1	1	1	3	3	1	3	3	3	3	1	3	3	3	3	3	3	3	3
1707	0	3	1	3	3	3	1	1	3	2	1	3	2	1	3	3	2	3	3	3	3	3	3	3	2	3	1	2	2	3	3	2	3	3	3	3	3	3	3	3	3	3	3	3	1	3	3	3	3
1708	0	3	2	2	2	2	1	3	2	2	3	1	2	1	2	2	3	3	1	3	3	1	1	1	2	1	1	1	1	3	3	1	1	2	3	1	3	3	1	3	1	2	3	3	1	3	3	2	2
1709	0	2	1	2	1	2	2	2	2	2	2	1	2	3	2	2	2	1	2	1	1	1	1	1	2	1	1	1	1	3	1	2	3	1	1	1	2	2	1	1	3	2	2	1	1	3	1	2	3
1710	0	1	1	2	1	3	1	3	3	2	1	3	2	1	3	2	2	3	1	1	1	1	1	1	2	1	1	1	1	1	1	1	3	3	2	3	3	1	2	3	3	1	1	3	1	3	1	2	3
1711	0	1	1	2	1	2	1	1	2	2	1	1	2	1	2	2	2	3	3	1	1	3	1	1	2	2	1	1	1	1	3	1	1	2	1	1	2	1	2	3	1	1	2	1	1	3	1	2	2
1712	0	2	1	2	2	2	1	3	1	3	2	1	2	3	3	2	2	2	2	1	3	1	1	2	2	1	1	3	1	1	1	1	1	3	3	3	1	1	3	3	3	3	3	3	1	3	3	2	3
1713	0	2	1	2	1	1	2	1	1	2	2	2	2	1	2	2	2	3	2	1	1	2	1	2	2	1	1	1	1	1	3	1	1	2	2	1	1	3	2	1	1	2	1	1	1	3	1	1	2
1714	0	2	1	2	1	3	1	1	3	3	2	1	2	1	2	2	2	1	2	1	1	1	1	3	2	1	1	1	1	1	3	1	1	1	3	1	3	1	2	1	3	1	2	3	1	3	1	3	3
1715	0	3	3	2	3	3	2	3	3	3	3	3	2	3	2	3	3	3	3	3	3	3	3	3	3	1	1	3	1	1	3	3	3	3	3	1	3	3	3	3	3	1	3	3	3	3	3	3	3
1716	0	1	1	2	1	3	2	1	2	2	2	3	2	3	2	2	3	3	3	3	1	3	1	1	2	3	1	1	1	3	3	1	3	3	3	3	3	3	3	3	3	3	3	3	3	3	1	1	2
1717	0	3	1	2	1	2	3	1	2	2	2	3	2	2	2	2	2	3	2	1	1	1	1	1	2	1	1	1	1	1	1	1	1	3	3	2	3	1	2	3	1	3	2	3	1	3	1	1	2
1719	0	2	1	1	1	1	1	1	2	3	2	1	2	1	2	2	2	1		3	3	1	1	1	2	1	1	2	1	1	3	3	1	1	2	1	1	3	2	3	1	1	2	2	2	3	1	1	2
1720	0	3	1	2	1	3	1	1	2	3	1	3	2	3	2	2	2	2	3	1	1	3	2	1	3	3	1	1	1	1	3	3	3	3	3	1	3	1	3	3	1	1	3	3	3	3	3	2	2
1721	0	1	2	2	1	2	2	1	2	2	2	3	2	1	2	1	2	3	2	3	2	1	1	1	2	1	1	2	1	3	3	1	2	2	3	3	3	3	2	3	1	3	3	3	1	3	2	2	2
1722	0	3	1	2	1	3	2	1	3	1	2	3	2	3	2	1	2	2	1	1	1	1	1	3	2	1	1	1	1	1	3	1	1	3	2	1	3	1	2	3	1	3	1	1	1	3	1	2	2
1723	0	1	1	2	1	2	1	1	2	2	2	1	2	1	2	2	2	2	2	1	1	1	1	2	2	1	1	1	1	1	1	1	1	2	3	1	2	1	2	3	3	1	2	3	1	3	1	2	3
1724	0	1	1	2	3	3	1	1	3	2	3	3	2	3	3	3	2	1	1	3	1	1	1	3	2	3	1	2	1	3	3	3	3	3	3	3	2	3	3	3	3	3	2	3	1	3	1	3	3
1725	0	2	1	2	1	1	1	1	1	2	1	1	1	1	2	2	1	3	1	1	1	1	1	1	2	1	1	1	1	3	3	1	1	1	1	1	3	1	2	1	1	1	2	2	1	1	1	2	1
1726	0	3	1	2	1	3	1	1	3	2	2	1	2	3	2	2	2	1	1	3	1	1	1	1	2	1	1	3	1	3	3	3	1	1	3	1	3	3	3	3	1	3	3	1	1	3	1	2	2
1727	0	2	1	2	1	2	2	1	2	2	2	3	2	1	2	2	2	1	2	1	1	1	1	1	2	1	1	1	1	3	3	2	1	2	2	1	2	2	2	3	1	2	2	1	1	3	2	1	2
1728	0	1	1	2	2	2	1	1	2	2	1	1	2	1	2	2	2	2		1	1	1	1	1	2	1	1	1	1	1	1	1	2	2	1	1	3	2	2	1	2	1	1	1	1	2	1	2	2
1729	0	1	1	2	1	1	2	1	2	2	2	3	2	1	2	2	2	1	1	3	1	1	1	1	2	1	1	1	1	1	3	1	1	3	3	1	2	3	2	1	1	1	2	3	1	3	1	1	2
1753	0	3	1	3	1	1	3	3	3	3	3	3	2	3	3	3	3	3	3	1	3	3	1	3	3	3	3	3	3	3	3	3	3	3	3	3	3	3	3	3	3	3	3	3	3	3	3	3	3
1754	0	1	2	2	1	1	2	1	2	2	1	1	2	1	2	2	2	3	3	1	1	1	1	1	2	1	1	1	1	1	1	1	3	3	1	1	2	1	2	3	1	1	2	1	1	3	1	1	2
1755	0	3	2	2	1	1	2	1	1	2	1	3	2	1	2	3	3	3	3	3	1	3	3	3	3	3	3	3	1	3	3	3	3	3	3	3	1	3	1	3	3	1	3	3	3	3	3	3	3
1756	0	3	1	1	1	3	2	1	2	1	3	3	2	3	2	3	2	3	1	1	1	1	1	1	2	1	1	3	1	3	3	3	3	3	1	1	1	3	2	3	1	1	3	1	3	3	1	2	3
1757	0	1	3	2	3	1	1	1	2	2	2	1	1	3	2	2	2	2	1	3	1	1	1	1	2	1	1	1	1	3	3	1	1	3	3	1	2	3	1	3	2	1	2	1	1	3	1	3	3
1758	0	2	1	2	1	2	2	1	3	2	2	3	2	1	1	3	2	3	2	3	3	2	1	3	2	3	1	3	1	3	3	3	3	3	2	1	2	3	2	3	3	1	3	3	1	3	1	2	2
1759	0	1	2	1	1	1	2	1	2	1	1	1	2	1	3	3	3	3	1	3	3	1	1	3	2	1	1	1	1	3	3	1	3	3	2	3	1	3	1	3	3	1	1	3	3	3	3	1	2
1761	0	2	2	3	2	3	3	2	2	2	3	3	3	2	2	3	3	3	3	3	3	3	3	3	3	3	3	3	3	3	3	3	3	3	3	3	3	3	3	3	3	3	3	3	3	3	3	3	3
1762	0	3	2	2	1	3	1	3	2	2	2	3	2	1	1	3	3	3	3	3	3	3	1	1	3	1	1	1	1	3	3	1	1	1	3	1	3	3	3	3	1	1	3	3	1	3	1	2	3
1763	0	3	1	3	3	3	1	1	2	3	2	3	2	3	2	3	2	3	1	3	3	1	1	3	3	3	3	3	1	3	3	3	3	3	3	1	2	3	3	3	3	3	3	3	1	3	3	3	3
1764	0	2	1	3	2	2	1	1	1	2	3	1	2	3	3	2	3	1	3	1	3	3	1	3	2	3	1	3	1	1	3	1	1	3	3	1	2	3	2	3	1	1	3	3	1	3	3	3	2
1765	0	1	3	3	1	2	2	3	3	3	3	1	2	3	1	2	3	3	2	3	3	1	1	1	3	3	1	1	1	2	1	3	3	3	2	3	1	2	1	1	3	1	1	2	3	2	3	2	3
1766	0	1	1	2	1	2	1	3	2	2	2	3	2	1	2	1	2	3	1	3	3	3	1	3	2	3	1	1	1	3	3	1	1	1	1	1	1	3	2	3	2	1		3	1	3	1	3	3
1767	0	2	1	2	1	1	2	1	2	1	2	1	2	1	2	2	2	1	1	1	1	1	1	1	2	1	1	1	1	1	1	2	1	1	2	1	1	1	2	1	1	1	2	2	1	2	1	1	2
1768	0	2	1	2	2	2	2	3	2	2	1	3	2	2	2	2	2	3	3	3	1	3	1	1	2	1	1	1	1	1	1	1	1	3	2	1	2	3	2	3	1	2	2	2	1	3	2	2	2
1769	0	1	1	2	1	3	1	1	3	3	2	1	2	1	1	3	2	3	3	3	1	1	3	3	2	3	2	2	1	3	3	3	3	3	3	3	1	3	1	3	3	1	3	3	3	2	1	2	2
1770	0	3	3	2	1	3	2	2	2	3	2	3	2	1	3	2	2	3	3	3	1	3	3	2	2	3	1	1	3	1	3	1	1	3	3	3	3	3	3	3	3	3	3	3	3	3	3	2	3
1771	0	1	1	1	1	3	2	1	3	2	2	3	2	1	3	2	1	3	1	1	1	1	1	3	2	3	1	3	1	3	3	3	3	3	3	1	3	3	2	3	1	1	3	3	1	3	3	3	3
1772	0	2	1	3	1	3	2	3	3	3	2	3	3	3	3	2	2	3	3	3	3	3	1	3	3	3	1	3	3	3	3	3	3	3	3	3	3	3	3	3	3	3	3	3	3	3	3	3	3
1774	0	2	2	2	2	2	2	2	2	2	2	1	2	2	2	2	2	3	2	3	1	2	1	3	2	3	1	1	1	1	3	2	3	3	3	1	2	1	3	3	1	1	2	1	1	3	3	3	3
1776	0	3	1	3	3	3	1	1	3	3	3	3	2	3	1	2	1	3	1	1	1	3	3	3	3	3	1	3	1	3	3	1	3	3	3	3	3	3	3	3	3	3	3	3	1	3	3	3	3
0= Control
1= Experimental
1= Yes
2= No
3= Don't know
[truncated: 12 more columns]

## Sheet: Pre-test-Exp
ID	Group	I_1	I_2	I_3	I_4	I_5	I_6	I_7	I_8	I_9	I_10	I_11	I_12	I_13	I_14	II_1	II_2	II_3	II_4	II_5	II_6	II_7	II_8	III_1	III_2	III_3	III_4	III_5	III_6	III_7	III_8	III_9	III_10	IV_1	IV_2	IV_3	IV_4	IV_5	IV_6	IV_7	IV_8	IV_9	IV_10	IV_11	IV_12	V_1	V_2	V_3	V_4
1301	1	2	1	2	2	2	2	1	2	2	2	2	2	2	3	2	2	1	3	3	1	1	1	1	2	1	1	2	1	3	3	3	1	3	2	2	2	3	1	3	2	2	2	1	1	3	1	1	2
1302	1	1	1	2	1	2	1	1	2	3	2	1	2	2	1	1	2	1	1	1	1	1	1	1	2	1	1	2	1	2	2	1	2	2	2	2	1	1	2	3	1	1	1	2	1	3	1	2	3
1303	1	1	3	1	1	2	1	1	1	2	2	1	2	2	1	3	3	1	1	1	3	1	1	1	2	1	1	3	1	1	1	1	3	1	3	3	3	1	2	1	3	2	2	1	1	3	1	2	2
1304	1	3	2	2	2	3	2	3	2	2	2	1	2	1	2	1	2	1	1	1	1	1	1	1	2	1	1	2	3	1	1	1	1	1	2	1	2	1	1	1	1	1	1	1	1	3	1	3	2
1305	1	3	1	2	1	3	3	1	2	3	2	1	2	1	2	1	2	1	1	1	1	1	1	1	2	1	1	1	1	1	1	1	1	1	1	1	2	1	2	3	1	2	1	1	1	3	1	2	2
1306	1	2	1	2	1	2	2	1	2	2	2	1	2	2	2	2	2	1	1	1	1	1	1	1	2	1	1	1	1	1	1	1	3	1	1	1	1	1	2	3	1	3	2	1	1	3	1	2	2
1307	1	2	2	2	2	3	1	1	3	1	2	1	2	1	2	1	2	1	1	1	1	3	1	1	2	3	3	1	1	3	3	3	3	2	2	1	1	3	2	1	1	2	1	1	1	3	3	2	1
1309	1	2	1	2	1	2	2	3	3	2	1	1	3	1	1	2	2	1	1	1	1	1	1	1	3	1	1	3	1	3	3	1	3	3	3	1	1	1	3	3	1	3	1	1	1	3	3	1	3
1309	1	3	1	1	1	3	2	1	3	2	2	3	2	1	2	3	3	3	3	3	1	1	1	3	3	1	1	1	1	3	3	1	3	3	3	3	3	3	3	3	3	1	3	1	1	3	3	3	3
1310	1	1	2	2	1	2	2	1	1	1	1	1	2	3	2	2	2	3	2	1	2	1	1	3	2	3	1	2	1	3	3	1	1	3	3	1	3	1	2	3	3	3	1	1	1	1	3	1	2
1311	1	2	1	2	1	2	2	1	2	1	1	1	2	2	2	3	2	3	1	1	1	1	1	1	3	1	1	3	1	1	1	1	3	3	1	1	1	1	1	1	1	1	1	1	1	3	1	1	3
1312	1	3	1	2	2	3	2	1	1	3	3	2	1	1	3	1	2	2	1	3	3	1	1	1	3	1	1	2	1	1	2	3	3	3	3	1	2	1	2	3	3	1	2	3	1	3	3	2	1
1313	1	1	1	2	1	1	2	1	2	1	1	1	2	2	1	2	2	1	2	1	1	1	1	1	2	1	1	1	1	1	1	2	1	2	1	1	1	2	2	1	1	1	2	1	1	2	1	2	2
1314	1	3	1	2	1	1	1	2	2	1	2	1	2	2	2	1	1	1	1	1	1	1	1	2	2	1	1	3	1	1	1	1	3	1	1	1	3	1	3	1	1	3	3	1	1	3	1	1	1
1315	1	2	1	2	1	3	2	3	2	2	1	3	2	3	3	1	2	1	2	1	1	1	1	1	2	1	1	3	1	1	3	1	3	3	3	1	3	1	1	3	3	3	2	1	1	3	1	1	3
1316	1	2	2	2	2	2	2	1	1	2	2	3	2	2	3	2	2	1	1	3	1	2	1	1	1	3	1	2	3	3	2	2	1	3	3	1	3	3	2	1	3	2	2	1	1	3	2	2	2
1319	1	1	1	2	3	2	1	1	3	3	2	1	2	3	2	3	3	3	1	3	3	1	1	3	3	3	3	3	1	3	3	3	1	3	3	3	3	3	3	3	3	1	3	3	1	3	3	3	3
1320	1	3	1	1	1	3	1	1	3	3	2	2	2	2	1	1	3	3	1	3	3	1	1	3	3	3	3	3	3	2	1	2	1	3	2	3	2	1	3	3	2	1	3	3	3	3	2	1	2
1321	1	2	1	2	2	3	1	2	1	2	2	1	2	2	2	1	1	1	1	3	1	1	1	1	2	1	1	2	1	1	2	1	3	1	2	1	2	1	2	3	1	1	1	1	1	1	1	1	3
1322	1	1	1	2	1	3	1	1	1	2	3	3	2	3	2	1	2	3	1	3	1	1	1	3	2	3	1	3	1	3	3	1	1	2	2	1	3	3	3	3	1	2	2	3	1	3	1	2	2
1323	1	3	1	2	1	3	1	3	2	2	3	3	2	2	3	1	2	3	1	3	3	1	1	3	3	3	1	3	1	3	3	1	3	3	3	3	2	3	2	3	1	1	3	3	3	3	3	3	2
1324	1	1	2	2	2	2	1	1	1	2	2	1	1	1	2	2	1	2	2	1	1	2	1	2	2	1	1	1	1	1	1	2	2	1	1	1	2	1	2	1	1	1	2	2	1	3	1	2	2
1325	1	2	2	2	1	3	2	3	2	2	2	1	2	1	1	2	2	3	3	3	3	3	3	3	3	3	3	3	3	3	3	3	3	2	2	3	3	1	3	3	3	1	3	3	3	3	3	3	3
1326	1	2	2	3	1	3	3	3	3	3	3	3	3	1	3	1	2	1	1	1	1	3	1	3	3	3	3	3	1	3	3	1	1	2	3	1	3	3	1	3	1	1	3	3	3	3	3	1	1
1327	1	2	3	2	1	3	3	1	1	1	3	3	2	1	1	1	2	3	3	1	1	1	1	3	3	3	1	1	1	3	1	1	1	2	2	1	3	3	3	3	1	1	3	1	1	3	1	3	3
1328	1	1	3	2	1	3	2	1	3	3	3	3	2	1	1	2	2	3	1	3	2	1	1	3	2	1	1	3	3	3	3	3	3	2	3	1	3	1	3	3	1	1	3	3	1	3	1	2	1
1330	1	3	2	2	1	3	2	3	3	1	2	3	3	3	1	2	2	3	1	1	1	1	1	3	1	1	3	3	3	3	3	3	3	3	3	1	1	3	3	3	3	3	3	3	3	3	1	1	3
1402	1	1	2	2	1	2	1	1	2	1	3	3	2	3	2	2	1	3	1	3	3	1	1	1	2	3	1	2	1	3	3	1	1	1	1	1	3	3	3	3	1	1	2	3	1	3	1	3	2
1403	1	2	1	2	1	2	2	1	2	2	1	1	2	3	2	2	2	2	2	3	2	1	1	2	2	1	1	1	1	1	2	1	2	3	1	1	1	1	2	3	3	1	2	1	1	3	3	3	3
1404	1	2	2	1	1	1	1	1	3	2	3	3	2	2	1	1	1	2	2	1	2	1	2	3	3	2	2	2	1	1	1	3	3	2	2	1	1	1	1	2	1	3	3	2	1	1	1	3	3
1405	1	1	1	2	1	2	1	2	2	2	2	1	2	2	2	2	2	2	2	1	1	1	1	1	2	1	1	2	1	2	2	1	2	1	2	1	2	2	2	1	1	1	2	2	1	3	3	2	3
1407	1	2	1	2	1	2	1	1	2	2	2	1	2	1	2	2	2	1	1	1	1	1	1	1	1	1	1	1	1	1	1	1	1	1	1	1	1	1	1	1	1	1	2	1	1	1	1	1	1
1410	1	2	2	2	1	3	1	1	3	2	1	3	2	3	3	2	2	1	1	1	1	1	1	2	2	1	1	1	1	3	3	2	3	2	3	1	2	1	3	3	2	1	2	3	1	3	1	1	3
1411	1	1	1	2	2	3	2	3	2	2	2	3	2	3	2	2	2	1	1	3	3	2	1	3	2	3	1	1	1	1	1	1	1	1	1	2	3	1	3	3	1	3	3	2	1	1	2	3	2
1412	1	3	3	2	1	1	2	1	2	3	1	3	2	2	2	2	2	3	3	3	1	1	1	1	2	3	3	3	1	3	3	3	1	1	1	3	3	1	3	3	3	1	3	3	1	2	1	2	3
1413	1	1	1	2	1	2	1	1	2	1	2	2	2	2	2	2	2	2	2	1	1	2	2	1	1	1	1	1	1	2	1	1	1	2	2	1	2	1	1	1	1	1	1	1	1	2	2	2	1
1415	1	1	1	2	1	2	1	1	1	2	1	1	2	1	2	1	2	1	1	1	1	1	1	3	3	1	1	3	1	3	1	1	1	1	2	1	1	3	2	1	1	3	2	1	1	1	1	1	3
1416	1	3	1	2	1	2	1	3	2	1	1	3	2	1	3	1	2	3	1	1	1	1	1	1	2	3	1	3	1	3	1	1	3	2	1	1	2	3	1	3	1	1	2	1	1	1	1	2	3
1417	1	3	1	3	1	2	1	1	2	2	2	3	2	3	2	2	2	3	3	3	3	1	1	1	2	3	1	1	1	1	1	1	1	3	2	1	1	1	1	3	1	1	3	3	1	1	2	2	3
1418	1	1	1	2	1	1	1	1	2	1	2	1	2	1	1	1	1	1	1	1	1	1	1	1	3	1	1	1	1	1	1	1	1	3	1	1	1	1	1	1	1	1	1	1	1	3	1	3	1
1419	1	3	1	2	3	3	1	3	3	3	2	3	2	2	1	2	2	2	3	3	3	1	1	1	2	3	3	3	1	1	3	1	1	3	3	3	1	3	2	3	1	1	1	1	3	3	3	3	3
1420	1	3	2	2	1	3	2	1	3	2	2	3	2	3	3	1	2	3	3	3	1	3	2	1	2	1	1	1	1	3	2	2	1	3	2	2	1	1	2	3	2	1	1	2	1	3	1	3	3
1421	1	1	2	2	1	2	2	1	2	3	3	3	2	1	2	2	2	1	3	1	1	1	1	1	2	1	1	1	1	1	1	1	1	1	2	1	1	1	2	1	1	1	2	1	1	1	3	2	2
1422	1	2	1	2	1	3	2	3	1	2	2	3	1	3	2	2	2	1	1	3	1	1	1	3	1	3	1	3	1	3	3	3	3	3	2	1	3	3	1	3	1	1	2	1	1	3	3	3	3
1423	1	1	1	2	1	3	1	3	3	3	2	3	2	2	1	2	3	3	1	3	1	1	1	1	3	3	1	3	1	3	3	1	3	3	3	1	1	3	1	3	1	1	3	3	1	3	1	3	3
1425	1	1	2	1	1	1	2	1	2	1	1	1	2	1	1	2	2	1	1	3	1	1	1	1	2	1	1	2	1	3	1	2	2	2	1	1	1	2	2	3	1	1	2	1	1	3	1	2	2
1426	1	2	1	2	1	1	2	1	1	2	1	1	2	2	2	3	3	1	1	1	1	1	1	1	2	1	1	2	1	3	3	1	2	2	2	1	1	1	1	3	2	1	2	1	1	3	2	1	3
1428	1	2	1	1	1	2	1	1	2	2	2	1	2	1	3	1	2	2	1	1	1	1	1	1	2	1	1	2	1	1	1	1	1	1	1	1	1	1	2	1	1	2	2	1	1	1	1	2	2
1429	1	2	2	2	1	2	2	1	2	2	1	1	2	2	1	2	2	1	1	1	1	1	1	1	2	2	1	1	1	1	1	1	1	2	2	1	1	1	1	1	1	1	1	2	1	1	1	1	2
1430	1	3	3	2	1	3	3	3	3	3	2	3	2	3	3	3	2	3	3	3	3	3	1	3	3	3	3	1	1	3	3	1	3	3	3	3	3	3	3	3	3	1	3	3	3	3	3	3	2
0= Control
1= Experimental
1= Yes
2= No
3= Don't know
[truncated: 12 more columns]

## Sheet: Post-test-Exp
ID	Group	I_1	I_2	I_3	I_4	I_5	I_6	I_7	I_8	I_9	I_10	I_11	I_12	I_13	I_14	II_1	II_2	II_3	II_4	II_5	II_6	II_7	II_8	III_1	III_2	III_3	III_4	III_5	III_6	III_7	III_8	III_9	III_10	IV_1	IV_2	IV_3	IV_4	IV_5	IV_6	IV_7	IV_8	IV_9	IV_10	IV_11	IV_12	V_1	V_2	V_3	V_4
1301	1	2	1	2	2	2	2	2	2	2	2	2	2	2	2	2	2	1	1	1	2	1	1	1	2	1	1	1	1	1	3	1	2	2	1	1	2	1	2	3	3	2	2	3	1	3	1	3	3
1302	1	1	1	2	1	2	2	1	2	2	2	1	2	1	1	1	2	1	2	1	1	2	1	2	2	1	1	1	1	1	1	1	3	2	1	2	2	3	3	3	1	1	1	1	1	3	1	2	2
1303	1	2	2	3	1	3	2	2	2	3	2	1	2	3	2	1	2	1	3	1	3	1	1	1	2	1	1	1	1	1	3	1	1	3	1	1	1	3	2	3	1	3	3	1	1	3	3	1	2
1304	1	1	2	2	1	3	2	3	2	2	1	1	2	1	2	1	2	1	1	1	1	1	1	1	2	1	1	1	1	1	1	1	1	2	1	1	3	1	1	3	1	1	1	1	1	3	1	2	2
1305	1	3	1	2	1	3	3	3	2	3	2	2	2	2	2	2	2	3	2	1	1	2	1	1	2	1	1	1	1	1	3	1	1	1	3	1	3	1	3	3	1	2	1	1	1	3	3	1	2
1306	1	1	1	2	1	2	2	1	2	1	2	1	2	2	1	2	2	1	1	1	1	1	1	1	2	1	1	1	1	1	1	1	1	1	3	1	1	1	3	1	1	1	3	1	1	3	1	3	2
1307	1	1	1	2	1	1	1	1	2	1	1	1	2	1	2	1	2	2	1	1	1	2	2	1	1	1	2	1	1	2	1	1	2	3	2	1	2	1	1	1	1	2	2	1	2	2	2	1	1
1309	1	3	1	2	1	2	2	3	2	2	3	3	2	1	1	1	2	1	1	1	1	1	1	2	2	1	1	1	1	3	1	1	3	2	3	1	1	1	1	3	1	2	1	1	1	3	3	1	2
1309	1	2	1	3	1	3	3	1	2	2	2	2	2	3	1	2	2	1	1	3	1	1	1	1	2	1	1	1	1	1	1	1	3	3	3	1	1	1	3	3	1	1	3	1	1	3	3	3	3
1310	1	1	2	2	1	1	2	1	2	1	2	1	2	1	1	2	2	1	1	1	1	1	1	1	2	1	1	1	1	1	1	1	1	2	2	1	2	1	2	1	1	2	2	1	1	1	1	1	2
1311	1	2	1	2	2	3	2	1	1	1	1	3	2	2	2	1	3	1	1	1	1	1	1	1	2	1	1	2	1	1	1	1	1	1	3	1	1	1	1	1	1	1	1	1	3	3	3	2	3
1312	1	2	1	2	1	3	2	1	2	3	2	1	2	1	3	2	2	1	3	3	1	1	1	1	2	3	1	2	1	3	1	1	1	3	1	1	2	3	1	2	2	1	2	2	2	3	1	2	3
1313	1	1	1	2	1	1	2	1	2	1	2	1	2	2	1	2	2	1	1	1	1	1	1	1	3	1	1	1	1	1	1	1	1	1	1	1	1	1	1	1	1	1	1	1	1	1	1	2	1
1314	1	3	1	2	1	1	1	2	2	1	2	1	1	1	1	1	3	1	1	1	1	1	1	1	2	1	2	2	1	1	1	2	1	1	1	1	2	1	1	1	1	2	2	1	1	1	2	2	1
1315	1	3	1	2	1	3	2	3	2	2	3	3	2	3	3	1	2	1	3	1	1	1	1	3	2	1	1	1	1	1	3	1	1	3	1	1	3	1	2	3	3	3	3	1	1	3	1	1	2
1316	1	2	2	2	1	2	2	3	3	3	2	3	2	2	3	2	2	3	1	1	3	1	1	3	2	1	1	1	1	3	1	2	1	3	1	1	3	1	2	3	1	2	2	3	1	3	3	2	3
1319	1	1	1	2	2	2	1	3	3	3	2	3	2	1	2	2	3	2	3	1	1	1	1	3	3	3	1	1	1	1	3	1	1	1	3	3	3	1	3	1	1	1	3	1	1	3	3	3	3
1320	1	2	1	2	2	3	1	1	1	3	1	3	2	1	2	2	2	1	3	1	1	3	1	3	2	1	1	1	1	1	3	1	1	1	2	1	1	1	2	3	1	1	3	1	1	1	1	2	2
1321	1	2	3	2	1	2	2	1	1	3	2	1	2	3	2	2	1	1	1	1	1	2	1	1	2	1	1	1	1	1	1	1	1	2	2	1	2	1	2	3	1	1	1	2	1	1	1	1	1
1322	1	2	1	1	1	2	1	3	2	2	2	2	2	1	2	2	2	3	1	1	1	1	1	1	2	3	1	1	1	3	3	1	1	1	1	1	1	1	2	3	1	2	2	1	1	3	1	2	2
1323	1	3	1	2	1	3	1	3	3	3	3	3	2	2	1	3	1	3	2	1	3	1	1	3	2	3	3	2	1	3	3	3	1	3	3	1	2	3	3	3	1	1	3	2	1	3	1	2	2
1324	1	1	1	1	2	2	1	1	2	2	1	1	2	1	2	2	2	1	2	1	1	1	1	1	2	1	1	1	1	1	1	1	1	1	2	1	2	1	2	1	1	1	2	1	1	2	1	2	2
1325	1	1	2	2	1	2	2	3	2	3	2	2	2	1	1	3	2	3	3	3	2	3	3	1	1	3	1	3	1	3	1	3	3	3	2	2	2	1	1	3	1	1	1	2	1	2	3	2	2
1326	1	1	2	2	2	3	2	3	2	3	1	3	2	2	2	2	2	1	1	1	1	1	1	1	2	1	1	2	1	1	3	1	1	3	3	1	3	1	3	3	3	1	1	1	1	3	1	2	3
1327	1	1	2	2	3	2	2	2	3	2	1	3	2	1	1	2	2	3	3	1	1	3	3	1	2	1	1	1	1	1	1	1	3	3	2	1	2	3	1	3	1	1	3	3	1	3	1	3	2
1328	1	1	1	2	1	3	2	1	3	2	2	3	2	1	1	1	2	1	1	1	1	1	1	3	2	1	1	2	1	3	3	1	3	2	2	1	3	1	2	1	1	1	2	1	1	3	1	1	2
1330	1	1	1	2	2	2	1	1	3	2	2	2	2	2	1	2	3	3	3	3	3	3	1	1	2	3	1	3	1	3	3	1	3	3	3	1	1	3	3	3	1	3	3	3	3	3	1	3	3
1402	1	2	1	2	2	2	1	1	1	2	2	1	2	2	2	2	1	1	1	1	1	1	1	1	2	1	1	1	1	1	3	1	1	1	2	1	2	3	2	3	1	1	2	1	1	3	1	2	2
1403	1	2	1	2	1	3	2	1	2	2	1	1	2	1	2	1	2	1	1	3	2	1	1	1	2	1	1	1	1	1	1	1	2	3	1	1	3	3	2	3	3	1	2	3	1	3	2	2	2
1404	1	3	1	2	1	3	3	3	1	2	2	3	2	3	2	2	2	1	1	1	1	1	2	1	2	3	1	1	1	3	3	3	1	3	3	3	1	3	2	3	1	1	3	3	3	3	1	2	3
1405	1	1	1	2	1	2	2	1	2	2	2	1	2	2	2	2	2	1	2	1	1	1	1	1	2	1	1	1	1	1	1	1	1	1	1	1	2	1	2	1	1	1	2	1	1	2	1	2	2
1407	1	2	1	2	1	2	2	1	1	2	1	1	2	1	2	2	2	2	2	1	1	1	1	1	2	1	1	1	1	1	1	1	1	1	2	1	1	1	1	1	1	2	2	1	1	1	1	1	1
1410	1	2	1	2	1	3	1	2	3	2	2	1	2	1	2	2	1	1	1	1	1	1	1	2	2	1	1	2	1	1	1	1	2	2	3	1	2	1	1	1	1	1	2	1	1	3	1	1	2
1411	1	3	1	3	2	1	2	1	3	2	3	2	2	1	2	1	2	3	2	1	1	1	1	1	2	1	1	1	1	1	1	1	1	1	2	1	3	1	1	1	1	2	2	1	1	1	2	1	1
1412	1	2	1	2	1	3	2	3	1	3	2	3	2	1	1	3	2	3	3	3	1	1	1	1	2	1	1	1	1	3	3	1	1	3	3	1	3	2	1	1	1	2	2	3	1	3	1	3	2
1413	1	1	1	2	1	3	1	1	1	1	2	1	2	2	2	2	2	1	2	1	1	1	1	1	2	1	1	1	1	1	1	1	1	1	1	1	2	1	1	1	1	1	1	1	1	1	1	1	1
1415	1	2	1	2	2	2	2	1	2	2	2	1	2	2	2	3	2	2	1	1	1	1	1	2	2	1	1	2	1	1	1	1	1	2	2	1	1	1	2	3	1	1	3	3	1	3	3	3	3
1416	1	2	1	2	1	2	2	1	2	3	2	1	2	3	1	1	2	1	1	1	1	1	1	1	2	1	1	1	1	1	3	1	3	3	1	3	3	1	2	3	1	1	3	1	1	3	1	2	2
1417	1	2	1	2	1	2	2	1	1	2	2	3	2	2	2	2	2	1	1	1	1	1	1	1	2	1	1	1	1	1	1	1	1	3	2	1	1	1	1	1	3	1	3	1	1	3	1	2	2
1418	1	1	1	2	1	1	3	1	2	1	2	1	2	1	2	2	2	1	1	1	1	1	1	3	1	1	1	1	1	3	3	1	1	3	2	1	1	1	1	3	1	1	3	1	1	3	1	3	3
1419	1	3	2	3	1	3	2	3	3	1	2	3	2	3	3	2	2	1	1	3	1	1	1	3	2	3	1	1	1	3	3	1	1	1	3	3	3	3	2	3	1	1	3	3	1	3	3	3	3
1420	1	3	2	3	1	3	2	1	2	3	3	1	2	1	1	2	2	3	3	3	1	2	1	1	2	1	2	1	1	3	1	1	3	3	3	1	1	1	3	1	1	2	3	1	3	2	1	2	1
1421	1	1	1	2	1	2	2	1	1	2	1	1	2	3	2	2	2	3	2	1	1	1	1	2	2	1	1	1	1	3	1	1	1	1	1	1	1	1	1	1	1	2	3	1	1	1	1	2	2
1422	1	1	1	2	1	2	2	1	1	3	2	1	2	1	2	2	2	1	1	3	1	1	1	1	3	1	1	3	1	3	3	1	1	1	3	1	2	1	3	3	1	1	2	1	1	3	1	2	2
1423	1	2	2	1	1	2	2	1	2	2	2	1	1	1	1	2	2	3	1	1	1	3	2	2	1	1	2	2	2	2	3	1	1	2	1	3	1	2	2	1	3	2	2	2	2	1	1	1	1
1425	1	2	2	1	1	2	2	1	2	1	1	1	2	1	1	1	2	1	1	1	1	1	1	1	2	1	1	2	1	1	1	2	2	2	1	1	1	1	1	2	1	1	2	1	1	2	1	2	1
1426	1	2	1	2	1	2	1	1	2	2	1	1	2	1	2	2	2	1	1	1	1	1	1	3	2	3	1	1	1	1	1	1	3	3	1	1	1	1	2	3	1	1	1	1	1	3	1	2	2
1428	1	2	1	1	1	2	2	1	2	1	2	1	2	1	2	1	2	2	1	1	1	1	1	1	2	1	1	1	1	1	1	1	1	1	1	1	1	1	2	3	1	2	2	1	1	3	1	2	2
1429	1	3	2	1	1	2	2	1	2	1	1	1	2	2	3	2	1	3	1	1	1	1	1	1	1	1	1	1	1	1	1	1	2	1	1	1	1	1	2	1	1	2	1	1	1	2	1	2	1
1430	1	3	1	2	1	3	3	3	3	2	2	1	2	1	2	2	2	1	1	3	1	1	1	3	2	1	1	1	1	1	3	1	1	2	2	1	3	1	3	3	1	1	3	1	1	3	1	1	2
0= Control
1= Experimental
1= Yes
2= No
3= Don't know
[truncated: 12 more columns]
